# Supplementary material for: Novel Protocol for the Preparation of Porcine Bone Marrow Primary Cell Culture for African Swine Fever Virus Isolation
Source: Methods Protoc. 2023 Aug 24;6(5):73. doi: 10.3390/mps6050073 (PMC10514816; doi:10.3390/mps6050073)
Supplement: Supplementary file 1 [file mps-06-00073-s001.zip]

Archive with 1 entries (1 files):
- mps-2480350-supplementary.pdf
